# Supplementary material for: Evaluation of Multivariate Filters on Vibrational Spectroscopic Fingerprints for the PLS-DA and SIMCA Classification of Argan Oils from Four Moroccan Regions
Source: Molecules. 2023 Jul 27;28(15):5698. doi: 10.3390/molecules28155698 (PMC10419999; doi:10.3390/molecules28155698)
Supplement: Supplementary file 1 [file molecules-28-05698-s001.zip]

Archive with 1 entries (1 files):
- molecules-2506258-supplementary.pdf
